# Supplementary material for: Rapamycin Plus Doxycycline Combination Affects Growth Arrest and Selective Autophagy-Dependent Cell Death in Breast Cancer Cells
Source: Int J Mol Sci. 2021 Jul 27;22(15):8019. doi: 10.3390/ijms22158019 (PMC8347279; doi:10.3390/ijms22158019)
Supplement: Supplementary file 1 [file ijms-22-08019-s001.zip]

Archive with 1 entries (1 files):
- ijms-1271569-supplementary.pdf
